# Supplementary material for: Toolbox: Creating a systematic database of secretory pathway proteins uncovers new cargo for COPI
Source: Traffic. 2018 Apr 10;19(5):370–9. doi: 10.1111/tra.12560 (PMC5947560; doi:10.1111/tra.12560)
Supplement: Supplementary file 4 — Table S2 Annotations for N′ GFP‐tagged proteins showing co‐localization with endomembrane compartment markers. [file TRA-19-370-s004.xlsx]

## Sheet: Sheet1
Annotation for N’ GFP tagged proteins showing co-localization with endomembrane compartment markers. 0=No colocalization; 1=Full Colocalization; 2=Partial Colocalization. Systematic name, gene name,description and C' motif from SGD Website: www.yeastgenome.org. Signal peptide prediction was taken from Yofe, Weill et al. 2016. N'-GFP localization annotation was taken from Yofe, Weill et al. 2016. …
ORF	Gene	Description	Is there a signal peptide predicted?	Localization with N'-GFP	Localization with C'-GFP	Comparison of N' and C' tagging localization	Is there a C' motif?	Co-localization with Anp1-Cherry (Golgi)	Co-localization with Chc1-Cherry (Golgi)	Co-localization with Cop1-Cherry (COPI)	Co-localization with Sec13-Cherry (COPII)	Co-localization with Sec7-Cherry (Golgi)	Co-localization with Snf7-Cherry (early endosome)	Co-localization with Cherry-Vam6 (late endosome)
YAL002W	VPS8	Membrane-binding component of the CORVET complex; involved in endosomal vesicle tethering and fusion in the endosome to vacuole protein targeting pathway; interacts with Vps21p; contains RING finger motif	0	punctate	endosome	Same	0	0	0	0	0	0	2	NA
YDR069C	DOA4	Ubiquitin hydrolase; deubiquitinates intralumenal vesicle (ILVs) cargo proteins; required for recycling ubiquitin from proteasome-bound ubiquitinated intermediates, acts at the late endosome/prevacuolar compartment to recover ubiquitin from ubiquitinated membrane proteins destined for the vacuole; DOA4 has a paralog, UBP5, that arose from the whole genome duplication	0	punctate	ambiguous,endosome	Different	0	0	1	0	0	1	0	NA
YBR161W	CSH1	Mannosylinositol phosphorylceramide (MIPC) synthase catalytic subunit; forms a complex with regulatory subunit Csg2p; function in sphingolipid biosynthesis is overlapping with that of Sur1p; CSH1 has a paralog, SUR1, that arose from the whole genome duplication	0	punctate,vacuole	vacuole	Same	0	0	0	0	0	0	2	NA
YDR072C	IPT1	Inositolphosphotransferase; involved in synthesis of mannose-(inositol-P)2-ceramide (M(IP)2C), the most abundant sphingolipid; can mutate to resistance to the antifungals syringomycin E and DmAMP1 and to K. lactis zymocin	0	punctate	ambiguous	Different	0	0	2	0	0	2	2	NA
YAL014C	SYN8	Endosomal SNARE related to mammalian syntaxin 8	0	punctate	cytoplasm,nucleus	Different	Palmitoylation	0	0	0	0	0	2	2
YBR074W	PFF1	Multi-spanning vacuolar membrane protease; glycosylated transmembrane protein bearing homology to the M28 family of metalloproteases; has a lumenal-facing protease domain; proposed role in vacuole physiology	0	punctate,vacuole membrane	0	New	0	0	2	2	0	2	0	0
YAL022C	FUN26	High affinity, broad selectivity, nucleoside/nucleobase transporter; vacuolar membrane localized transporter which may regulate the balance of nicotinamide riboside (NmR) levels between the cytosol and vacuole, contributing to salvage of NmR for use in cytosolic NAD+ synthesis; equilibrative nucleoside transporter (ENT) family member	0	punctate,vacuole membrane	0	New	0	0	2	0	0	1	2	2
YAL026C	DRS2	Trans-golgi network aminophospholipid translocase (flippase); maintains membrane lipid asymmetry in post-Golgi secretory vesicles; contributes to clathrin-coated vesicle formation, endocytosis, protein trafficking between the Golgi and endosomal system and the cellular response to mating pheromone; autoinhibited by its C-terminal tail; localizes to the trans-Golgi network; mutations in human homo…	0	ER,punctate	early Golgi,late Golgi	Same	0	0	1	0	0	1	0	0
YBR080C	SEC18	AAA ATPase and SNARE disassembly chaperone; required for vesicular transport between ER and Golgi, the 'priming' step in homotypic vacuole fusion, autophagy, and protein secretion; releases Sec17p from SNAP complexes; has similarity to mammalian N-ethylmaleimide-sensitive factor (NSF)	0	cytosol,punctate	Golgi,early Golgi	Same	0	0	0	1	0	2	2	0
YAL030W	SNC1	Vesicle membrane receptor protein (v-SNARE); involved in the fusion between Golgi-derived secretory vesicles with the plasma membrane; proposed to be involved in endocytosis; member of the synaptobrevin/VAMP family of R-type v-SNARE proteins; SNC1 has a paralog, SNC2, that arose from the whole genome duplication	0	cell periphery,bud	0	New	Palmitoylation	0	0	0	0	2	0	0
YCR026C	NPP1	Nucleotide pyrophosphatase/phosphodiesterase; mediates extracellular nucleotide phosphate hydrolysis along with Npp2p and Pho5p; activity and expression enhanced during conditions of phosphate starvation; involved in spore wall assembly; NPP1 has a paralog, NPP2, that arose from the whole genome duplication, and an npp1 npp2 double mutant exhibits reduced dityrosine fluorescence relative to the s…	0	punctate	0	New	0	0	0	0	0	2	0	NA
YBR097W	VPS15	Serine/threonine protein kinase involved in vacuolar protein sorting; functions as a membrane-associated complex with Vps34p; active form recruits Vps34p to the Golgi membrane; interacts with the GDP-bound form of Gpa1p; myristoylated; a fraction is localized, with Vps34p, to nuclear pores at nucleus-vacuole junctions and may facilitate transcription elongation for genes positioned at the nuclear…	0	punctate,vacuole membrane	endosome	Same	0	0	0	0	0	0	1	2
YDR182W	CDC1	Putative mannose-ethanolamine phosphate phosphodiesterase; involved in GPI-anchor remodeling prior to the attachment of cell wall proteins to beta 1,3-glucan, removing ethanolamine phosphate from the first mannose of GPI anchors; mutants display elevated Ca2+-dependent signaling resulting in secondary actin polarization and Golgi inheritance defects; enzyme is Mn2+-dependent; mutants have cell di…	0	punctate	ambiguous	New	0	1	0	2	0	0	0	NA
YCR067C	SED4	Integral ER membrane protein that stimulates Sar1p GTPase activity; involved in COPII vesicle budding through disassociation of coat proteins from membranes onto liposomes; binds Sec16p; SED4 has a paralog, SEC12, that arose from the whole genome duplication	0	ER,punctate	ER	Same	HDEL	0	0	0	2	0	0	NA
YLR240W	VPS34	Phosphatidylinositol (PI) 3-kinase that synthesizes PI-3-phosphate; forms membrane-associated signal transduction complex with Vps15p to regulate protein sorting; activated by the GTP-bound form of Gpa1p; a fraction is localized, with Vps15p, to nuclear pores at nucleus-vacuole junctions and may facilitate transcription elongation for genes positioned at the nuclear periphery	0	cytosol,punctate	endosome	Same	0	0	0	0	0	0	1	NA
YGL210W	YPT32	Rab family GTPase involved in the exocytic pathway; mediates intra-Golgi traffic or the budding of post-Golgi vesicles from the trans-Golgi; protein abundance increases in response to DNA replication stress; YPT32 has a paralog, YPT31, that arose from the whole genome duplication	0	punctate,bud neck	cytoplasm,nucleus	Different	Small GTPase	0	2	0	0	2	0	NA
YER157W	COG3	Essential component of the conserved oligomeric Golgi complex; a cytosolic tethering complex (Cog1p through Cog8p) that functions in protein trafficking to mediate fusion of transport vesicles to Golgi compartments	0	punctate	Golgi,early Golgi	Same	0	2	0	1	0	0	0	0
YJR044C	VPS55	Late endosomal protein involved in late endosome to vacuole transport; functional homolog of human obesity receptor gene-related protein (OB-RGRP)	0	punctate,vacuole membrane	endosome	Same	0	0	0	0	0	0	2	2
YGL225W	VRG4	Golgi GDP-mannose transporter; regulates Golgi function and glycosylation in Golgi; VRG4 has a paralog, HVG1, that arose from the whole genome duplication	0	punctate	punctate composite,Golgi,early Golgi	Same	0	1	0	2	0	0	0	0
YJR054W	KCH1	Potassium transporter that mediates K+ influx; activates high-affinity Ca2+ influx system (HACS) during mating pheromone response; expression up-regulated in response to alpha factor; localized to sites of polarized growth; member of a fungal-specific gene family; potential Cdc28p substrate; KCH1 has a paralog, PRM6, that arose from the whole genome duplication	0	punctate	vacuole	Different	0	2	2	2	0	1	0	0
YGL247W	BRR6	Essential nuclear envelope integral membrane protein; interacts and functions with Apq12p and Brl1p in lipid homeostasis; mutants are defective in nuclear pore complex biogenesis, nuclear envelope morphology, mRNA nuclear export, and are sensitive to sterol biosynthesis inhibitors and membrane fluidizing agents; exhibits synthetic lethal genetic interactions with genes involved in lipid metabolis…	0	cell periphery,ER,punctate	nuclear periphery	Different	0	0	0	0	0	0	2	0
YHL031C	GOS1	v-SNARE protein involved in Golgi transport; homolog of the mammalian protein GOS-28/GS28	0	punctate	0	New	Tail Anchored	2	0	2	0	2	0	NA
YKR053C	YSR3	Dihydrosphingosine 1-phosphate phosphatase; membrane protein involved in sphingolipid metabolism; YSR3 has a paralog, LCB3, that arose from the whole genome duplication	0	punctate	0	New	0	0	0	0	0	0	1	NA
YKR068C	BET3	Core component of transport protein particle (TRAPP) complexes I-III; TRAPP complexes are related multimeric guanine nucleotide-exchange factors for the GTPase Ypt1, regulating ER-Golgi traffic (TRAPPI), intra-Golgi traffic (TRAPPII), endosome-Golgi traffic (TRAPPII and III) and autophagy (TRAPPIII); hydrophilic homodimeric protein that acts in conjunction with SNARE proteins in targeting and fus…	0	cytosol,punctate	late Golgi	Same	Palmitoylation	0	1	0	0	1	NA	0
YKR088C	TVP38	Integral membrane protein; localized to late Golgi vesicles along with the v-SNARE Tlg2p; required for asymmetric localization of Kar9p during mitosis; GFP-fusion protein localizes to the cytoplasm in a punctate pattern	0	punctate	punctate composite,endosome,early Golgi,late Golgi	Same	0	0	0	0	0	2	2	0
YLR262C	YPT6	Rab family GTPase; Ras-like GTP binding protein involved in the secretory pathway, required for fusion of endosome-derived vesicles with the late Golgi, maturation of the vacuolar carboxypeptidase Y; resides temporarily at the Golgi, dissociates into cytosol upon arrival of the Rab GTPaseYpt32p, which also functions in the late Golgi; Golgi-localized form is bound to GTP, while cytosolic form is …	0	punctate	ambiguous	Different	Small GTPase	0	0	2	0	0	0	0
YDR084C	TVP23	Integral membrane protein; localized to late Golgi vesicles along with the v-SNARE Tlg2p; green fluorescent protein (GFP)-fusion protein localizes to the cytoplasm in a punctate pattern	0	punctate	punctate composite,early Golgi,late Golgi	Same	0	0	2	2	0	2	0	NA
YDR189W	SLY1	Hydrophilic protein involved in ER/Golgi vesicle trafficking; SM (Sec1/Munc-18) family protein that binds the tSNARE Sed5p and stimulates its assembly into a trans-SNARE membrane-protein complex	0	cytosol,punctate	Golgi,early Golgi	Same	0	0	0	2	0	0	0	NA
YDR468C	TLG1	Essential t-SNARE that mediates fusion of vesicles with the late Golgi; forms a complex with Tlg2p and Vti1p; mediates fusion of endosome-derived vesicles with the late Golgi; binds the docking complex VFT (Vps fifty-three) through interaction with Vps51p	0	punctate	0	New	Palmitoylation	0	2	0	0	2	2	0
YDR472W	TRS31	Core component of transport protein particle (TRAPP) complexes I-III; TRAPP complexes are related multimeric guanine nucleotide-exchange factor for the GTPase Ypt1p, regulating ER-Golgi traffic (TRAPPI), intra-Golgi traffic (TRAPPII), endosome-Golgi traffic (TRAPPII and III) and autophagy (TRAPPIII)	0	cytosol,punctate	late Golgi	Same	0	0	1	0	0	2	0	0
YDR100W	TVP15	Integral membrane protein; localized to late Golgi vesicles along with the v-SNARE Tlg2p	0	punctate	early Golgi	Same	0	0	0	2	0	2	2	0
YDR484W	VPS52	Component of the GARP (Golgi-associated retrograde protein) complex; GARP is required for the recycling of proteins from endosomes to the late Golgi, and for mitosis after DNA damage induced checkpoint arrest; involved in localization of actin and chitin; members of the GARP complex are Vps51p-Vps52p-Vps53p-Vps54p	0	cytosol,punctate	punctate composite	Same	0	0	0	2	0	2	0	0
YBR205W	KTR3	Putative alpha-1,2-mannosyltransferase; involved in O- and N-linked protein glycosylation; member of the KRE2/MNT1 mannosyltransferase family; Svp26p mediates uptake of Ktr3p into COPII vesicles; relocalizes from nucleus to vacuole upon DNA replication stress	0	punctate,vacuole	vacuole	Different	0	2	0	1	0	0	2	2
YAR027W	UIP3	Putative integral membrane protein of unknown function; interacts with Ulp1p at the nuclear periphery; member of DUP240 gene family	0	punctate,vacuole membrane	ambiguous	New	0	0	2	0	0	2	0	2
YBR220C	0	Putative protein of unknown function; YBR220C is not an essential gene	0	punctate	0	New	0	2	0	0	0	0	0	0
YCR094W	CDC50	Endosomal protein that interacts with phospholipid flippase Drs2p; interaction with Cdc50p is essential for Drs2p catalytic activity; mutations affect cell polarity and polarized growth; similar to Lem3p; CDC50 has a paralog, YNR048W, that arose from the whole genome duplication	0	ER,punctate	late Golgi	Same	0	0	1	0	0	1	0	NA
YAR028W	0	Putative integral membrane protein; member of DUP240 gene family; GFP-fusion protein is induced in response to the DNA-damaging agent MMS	0	punctate,vacuole membrane	ambiguous	New	0	0	2	0	0	2	2	2
YBR127C	VMA2	Subunit B of V1 peripheral membrane domain of vacuolar H+-ATPase; electrogenic proton pump found throughout the endomembrane system; contains nucleotide binding sites; also detected in the cytoplasm; protein abundance increases in response to DNA replication stress; human homolog ATP6V1B1, implicated in autosomal-recessive distal renal tubular acidosis (RTA) with sensorineural deafness, complemen…	0	vacuole membrane,punctate	vacuolar membrane	Same	0	0	0	0	0	0	0	2
YIR006C	PAN1	Part of actin cytoskeleton-regulatory complex Pan1p-Sla1p-End3p; associates with actin patches on cell cortex; promotes protein-protein interactions essential for endocytosis; binds to and activates Arp2/3 complex in vitro; phosphorylation of Thr-1225 is regulated by MAPK Hog1p in response to osmotic stress; previously thought to be a subunit of poly(A) ribonuclease	0	punctate,bud neck	punctate composite	Same	0	0	0	0	0	0	2	NA
YIR020C	0	Protein of unknown function; mRNA identified as translated by ribosome profiling data; SWAT-GFP fusion protein localizes to the endoplasmic reticulum	0	ER,punctate	0	New	0	0	0	0	0	0	0	2
YMR054W	STV1	Subunit a of the vacuolar-ATPase V0 domain; one of two isoforms (Stv1p and Vph1p); Stv1p is located in V-ATPase complexes of the Golgi and endosomes while Vph1p is located in V-ATPase complexes of the vacuole	0	punctate	early Golgi,late Golgi	Same	0	0	2	2	0	2	0	0
YFL034W	0	Predicted lipase; binds variant medium clathrin chain Apm2p and contributes to its membrane recruitment; putative integral membrane protein that interacts with Rpp0p component of ribosomal stalk	0	punctate	ambiguous	New	0	0	2	0	0	2	0	0
YFL038C	YPT1	Rab family GTPase; involved in the ER-to-Golgi step of the secretory pathway; complex formation with the Rab escort protein Mrs6p is required for prenylation of Ypt1p by type II protein geranylgeranyltransferase (Bet2p-Bet4p); binds to unspliced HAC1 mRNA; regulates the unfolded protein response (UPR) by promoting the decay of HAC1 RNA; localizes to the early Golgi, the transitional Golgi and ER …	0	punctate	0	New	Small GTPase	0	2	2	0	2	0	0
YJR125C	ENT3	Protein containing an N-terminal epsin-like domain; involved in clathrin recruitment and traffic between the Golgi and endosomes; associates with the clathrin adaptor Gga2p	0	punctate	0	New	0	0	1	0	0	2	0	0
YFL042C	LAM5	Putative sterol transfer protein; one of six StART-like domain-containing proteins in yeast that may be involved in sterol transfer between intracellular membranes; conserved across eukaryotes; has both GRAM and StART-like (VASt) domains; localizes to membrane contact sites throughout the cell, including nucleus-vacuole junctions and ER-mitochondrial contact sites	0	ER,punctate	0	New	0	0	0	0	0	2	0	0
YJR134C	SGM1	Protein of unknown function; required for wild-type growth rate on galactose and mannose; localizes to COPI coated vesicles and the Golgi apparatus	0	punctate	Golgi,early Golgi	Same	0	2	0	2	0	0	0	0
YAR042W	SWH1	Protein similar to mammalian oxysterol-binding protein; contains ankyrin repeats and FFAT motif; interacts with ER anchor Scs2p at the nucleus-vacuole junction; regulated by sterol binding; SWH1 has a paralog, OSH2, that arose from the whole genome duplication	0	punctate	0	New	0	0	NA	0	0	2	0	0
YDL015C	TSC13	Enoyl reductase; catalyzes last step in each cycle of very long chain fatty acid elongation; localizes to ER, highly enriched in a structure marking nuclear-vacuolar junctions; coimmunoprecipitates with elongases Elo2p and Elo3p; protein increases in abundance and relative distribution to ER foci increases upon DNA replication stress; human homolog TECR implicated in nonsyndromic mental retardati…	0	ER,punctate	ER	Different	0	0	0	0	0	0	0	0
YDL113C	ATG20	Sorting nexin family member; required for the cytoplasm-to-vacuole targeting (Cvt) pathway and for endosomal sorting; has a Phox homology domain that binds phosphatidylinositol-3-phosphate; interacts with Snx4p; potential Cdc28p substrate	0	punctate	endosome	Same	0	0	0	0	0	NA	NA	2
YDR238C	SEC26	Essential beta-coat protein of the COPI coatomer; involved in ER-to-Golgi protein trafficking and maintenance of normal ER morphology; shares 43% sequence identity with mammalian beta-coat protein (beta-COP)	0	punctate	Golgi,early Golgi	Same	0	2	0	0	0	0	NA	0
YDR135C	YCF1	Vacuolar glutathione S-conjugate transporter; ABC-C transporter of the ATP-binding cassette family; required for vacuole fusion; forms stable complexes with vacuole fusion machinery; regulates Vam7p recruitment to vacuoles; role in detoxifying metals (Cd, Hg, As); transports GSSG that is not immediately reduced in cytosol to vacuole; transports unconjugated bilirubin, selenodigluthatione, oxidize…	0	punctate,vacuole membrane	vacuolar membrane	Same	0	0	0	0	0	NA	0	2
YDR137W	RGP1	Subunit of a Golgi membrane exchange factor (Ric1p-Rgp1p); this complex catalyzes nucleotide exchange on Ypt6p	0	punctate	early Golgi	Same	0	2	2	1	0	2	NA	0
YDR245W	MNN10	Subunit of a Golgi mannosyltransferase complex; complex mediates elongation of the polysaccharide mannan backbone; membrane protein of the mannosyltransferase family; other members of the complex are Anp1p, Mnn9p, Mnn11p, and Hoc1p	0	ER,punctate	Golgi	Same	Palmitoylation	1	0	2	0	0	0	0
YDR141C	DOP1	Golgi-localized, leucine-zipper domain containing protein; involved in endosome to Golgi transport, organization of the ER, establishing cell polarity, and morphogenesis; detected in highly purified mitochondria in high-throughput studies	0	cytosol,punctate	punctate composite,early Golgi	Same	0	0	0	2	0	2	0	0
YDR246W	TRS23	Core component of transport protein particle (TRAPP) complexes I-III; TRAPP complexes are related multimeric guanine nucleotide-exchange factor for the GTPase Ypt1p, regulating ER-Golgi traffic (TRAPPI), intra-Golgi traffic (TRAPPII), endosome-Golgi traffic (TRAPPII and III) and autophagy (TRAPPIII); human homolog is TRAPPC4	0	punctate	late Golgi	Same	0	0	1	0	0	2	0	0
YLR309C	IMH1	Protein involved in vesicular transport; mediates transport between an endosomal compartment and the Golgi, contains a Golgi-localization (GRIP) domain that interacts with activated Arl1p-GTP to localize Imh1p to the Golgi	0	punctate	cytoplasm	Different	0	0	0	2	0	0	0	NA
YHR050W	SMF2	Divalent metal ion transporter involved in manganese homeostasis; has broad specificity for di-valent and tri-valent metals; post-translationally regulated by levels of metal ions; member of the Nramp family of metal transport proteins	0	punctate	0	Different	0	0	1	0	0	1	2	0
YMR071C	TVP18	Integral membrane protein; localized to late Golgi vesicles along with the v-SNARE Tlg2p; may interact with ribosomes, based on co-purification experiments; may have a role in intracellular sterol transport	0	punctate	late Golgi	Same	Palmitoylation	0	2	0	0	2	0	0
YLR330W	CHS5	Component of the exomer complex; the exomer which also contains Csh6p, Bch1p, Bch2p, and Bud7, is involved in the export of select proteins, such as chitin synthase Chs3p, from the Golgi to the plasma membrane; interacts selectively with the activated, GTP-bound form of Arf1p; Chs5p is the only protein with a BRCT domain that is not localized to the nucleus	0	cytosol,punctate	late Golgi	Same	KxKxx	0	2	0	0	1	0	0
YFR021W	ATG18	Phosphoinositide binding protein; required for vesicle formation in autophagy and the cytoplasm-to-vacuole targeting (Cvt) pathway; binds both phosphatidylinositol (3,5)-bisphosphate and phosphatidylinositol 3-phosphate; WD-40 repeat protein; relocalizes from vacuole to cytoplasm upon DNA replication stress; has 4 mammalian homologs WIPI1, WIPI2, WIPI3 and WIPI4/WDR45; mutations in human WDR45 ca…	0	cell periphery,vacuole membrane,punctate	ambiguous	Different	0	0	0	0	0	0	0	2
YKL002W	DID4	Class E Vps protein of the ESCRT-III complex; required for sorting of integral membrane proteins into lumenal vesicles of multivesicular bodies, and for delivery of newly synthesized vacuolar enzymes to the vacuole, involved in endocytosis	0	punctate	endosome	Same	KKxx	0	0	0	0	0	1	2
YKL004W	AUR1	Phosphatidylinositol:ceramide phosphoinositol transferase; required for sphingolipid synthesis; can mutate to confer aureobasidin A resistance; also known as IPC synthase	0	ER,punctate	early Golgi	Same	0	NA	0	1	0	2	0	NA
YDR153C	ENT5	Protein containing an N-terminal epsin-like domain; involved in clathrin recruitment and traffic between the Golgi and endosomes; associates with the clathrin adaptor Gga2p, clathrin adaptor complex AP-1, and clathrin	0	punctate	late Golgi	Same	0	0	1	0	0	2	0	0
YDR270W	CCC2	Cu(+2)-transporting P-type ATPase; required for export of copper from the cytosol into an extracytosolic compartment; similar to human proteins involved in Menkes and Wilsons diseases; protein abundance increases in response to DNA replication stress; affects TBSV model (+)RNA virus replication by regulating copper metabolism; human homologs ATP7A and ATP7B both complement yeast null mutant	0	punctate	punctate composite	Same	0	0	2	0	0	2	0	2
YBR254C	TRS20	Core component of transport protein particle (TRAPP) complexes I-III; TRAPPs are multimeric guanine nucleotide-exchange factors for GTPase Ypt1p, regulating ER-Golgi traffic (TRAPPI), intra-Golgi traffic (TRAPPII), endosome-Golgi traffic (TRAPPII and III) and autophagy (TRAPPIII); mutation leads to defects in endocytic recycling, block in sporulation/meiosis; mutations in human homolog TRAPPC2 ca…	0	punctate	late Golgi	Same	0	0	1	0	0	2	0	0
YDR170C	SEC7	Guanine nucleotide exchange factor (GEF) for ADP ribosylation factors; involved in proliferation of the Golgi, intra-Golgi transport and ER-to-Golgi transport; found in the cytoplasm and on Golgi-associated coated vesicles	0	punctate	late Golgi	Same	0	2	2	0	0	1	0	0
YBL010C	0	Putative protein of unknown function; green fluorescent protein (GFP)-fusion protein colocalizes with clathrin-coated vesicles	0	punctate	late Golgi	Same	0	0	2	0	0	2	0	0
YBL020W	RFT1	Membrane protein required for translocation of Man5GlcNac2-PP-Dol; required for translocation of Man5GlcNac2-PP-Dol from the cytoplasmic side to the lumenal side of the ER membrane but is not the flippase; mutation is suppressed by expression of human p53 protein; essential gene	0	ER,punctate	0	New	0	2	0	2	2	NA	NA	0
YGL038C	OCH1	Mannosyltransferase of the cis-Golgi apparatus; initiates the polymannose outer chain elongation of N-linked oligosaccharides of glycoproteins	0	punctate	Golgi	Same	0	1	0	0	0	NA	NA	0
YEL022W	GEA2	Guanine nucleotide exchange factor for ADP ribosylation factors (ARFs); involved in vesicular transport between the Golgi and ER, Golgi organization, and actin cytoskeleton organization; GEA2 has a paralog, GEA1, that arose from the whole genome duplication	0	cytosol,punctate	cytoplasm,early Golgi	Same	0	0	0	2	0	2	NA	0
YEL036C	ANP1	Subunit of the alpha-1,6 mannosyltransferase complex; type II membrane protein; has a role in retention of glycosyltransferases in the Golgi; involved in osmotic sensitivity and resistance to aminonitrophenyl propanediol	0	punctate	Golgi	Same	0	2	0	2	0	NA	NA	0
YBL039W-B	0	Putative protein of unknown function; mCherry fusion protein localizes to the vacuole	0	punctate	#N/A	New	0	0	0	0	0	0	0	2
YEL064C	AVT2	Putative transporter; member of a family of seven S. cerevisiae genes (AVT1-7) related to vesicular GABA-glycine transporters	0	punctate	0	New	0	0	2	0	0	1	0	0
YBR288C	APM3	Mu3-like subunit of the clathrin associated protein complex (AP-3); functions in transport of alkaline phosphatase to the vacuole via the alternate pathway	0	punctate	punctate composite,early Golgi	Same	0	0	2	0	0	2	0	NA
YJL029C	VPS53	Component of the GARP (Golgi-associated retrograde protein) complex; GARP is required for the recycling of proteins from endosomes to the late Golgi, and for mitosis after DNA damage induced checkpoint arrest; required for vacuolar protein sorting; members of the GARP complex are Vps51p-Vps52p-Vps53p-Vps54p; human ortholog is implicated in progressive cerebello-cerebral atrophy type 2 (PCCA2)	0	cytosol,punctate	punctate composite,early Golgi	Same	0	0	0	0	0	2	0	0
YLR396C	VPS33	ATP-binding protein that is a subunit of the HOPS and CORVET complexes; essential for protein sorting, vesicle docking, and fusion at the vacuole; binds to SNARE domains	0	punctate	vacuolar membrane	Different	0	0	0	0	0	NA	NA	2
YJL059W	YHC3	Protein required for the ATP-dependent transport of arginine; vacuolar membrane protein; involved in the ATP-dependent transport of arginine into the vacuole and possibly in balancing ion homeostasis; human homolog CLN3 involved in Batten disease (juvenile onset neuronal ceroid lipofuscinosis) can complement yeast null mutant	0	punctate	0	New	Farnesylation	0	2	0	0	NA	0	2
YHR108W	GGA2	Protein that regulates Arf1p, Arf2p to facilitate Golgi trafficking; binds phosphatidylinositol 4-phosphate, which plays a role in TGN localization; has homology to gamma-adaptin; GGA2 has a paralog, GGA1, that arose from the whole genome duplication	0	punctate	late Golgi	Same	0	0	1	0	0	NA	NA	0
YKL063C	0	Putative protein of unknown function; green fluorescent protein (GFP)-fusion protein localizes to the Golgi	0	punctate	Golgi	Same	0	2	0	2	0	0	0	0
YFR051C	RET2	Delta subunit of the coatomer complex (COPI); COPI coats Golgi-derived transport vesicles; involved in retrograde transport between Golgi and ER	0	punctate	Golgi,early Golgi	Same	0	2	0	1	0	0	0	0
YDL137W	ARF2	ADP-ribosylation factor; GTPase of the Ras superfamily involved in regulation of coated formation vesicles in intracellular trafficking within the Golgi; ARF2 has a paralog, ARF1, that arose from the whole genome duplication; arf1 arf2 double null mutation is complemented by human ARF1, ARF4, ARF5, or ARF6	0	cytosol	early Golgi,late Golgi	Different	Small GTPase	0	0	0	0	0	1	2
YGR166W	TRS65	Component of transport protein particle (TRAPP) complex II; TRAPPII is a multimeric guanine nucleotide-exchange factor for the GTPase Ypt1p, regulating intra-Golgi and endosome-Golgi traffic; role in cell wall beta-glucan biosynthesis and the stress response	0	punctate	punctate composite	Same	0	0	1	0	0	2	0	0
YDL145C	COP1	Alpha subunit of COPI vesicle coatomer complex; complex surrounds transport vesicles in the early secretory pathway	0	punctate	Golgi,early Golgi	Same	0	2	0	1	0	0	0	0
YGR167W	CLC1	Clathrin light chain; subunit of the major coat protein involved in intracellular protein transport and endocytosis; regulates endocytic progression; thought to regulate clathrin function; the clathrin triskelion is a trimeric molecule composed of three heavy chains that radiate from a vertex and three light chains which bind noncovalently near the vertex of the triskelion	0	punctate	late Golgi	Same	0	0	1	0	0	2	0	0
YHR186C	KOG1	Subunit of TORC1; TORC1 is a rapamycin-sensitive complex involved in growth control that contains Tor1p or Tor2p, Lst8p and Tco89p; contains four HEAT repeats and seven WD-40 repeats; may act as a scaffold protein to couple TOR and its effectors	0	punctate,vacuole membrane	vacuolar membrane	Same	0	0	0	0	0	0	2	2
YDL149W	ATG9	Transmembrane protein involved in forming Cvt and autophagic vesicles; cycles between the phagophore assembly site (PAS) and other cytosolic punctate structures, not found in autophagosomes; may be involved in membrane delivery to the PAS	0	punctate	0	New	0	0	0	2	0	NA	NA	0
YGR172C	YIP1	Integral membrane protein; required for the biogenesis of ER-derived COPII transport vesicles; interacts with Yif1p and Yos1p; localizes to the Golgi, the ER, and COPII vesicles; human homolog YIPF5 can complement yeast yip1 mutant	0	ER,punctate	0	New	0	1	0	2	2	NA	NA	0
YDR319C	YFT2	Protein required for normal ER membrane biosynthesis; member of the highly conserved FIT family of proteins involved in triglyceride droplet biosynthesis and homologous to human FIT2; interacts with Sst2p and Hsp82p in high-throughput two-hybrid screens	0	punctate	ambiguous	New	0	0	0	0	0	0	NA	2
YER001W	MNN1	Alpha-1,3-mannosyltransferase; integral membrane glycoprotein of the Golgi complex, required for addition of alpha1,3-mannose linkages to N-linked and O-linked oligosaccharides, one of five S. cerevisiae proteins of the MNN1 family	0	punctate	vacuole	Different	Palmitoylation	0	0	2	0	0	2	NA
YDR323C	PEP7	Adaptor protein involved in vesicle-mediated vacuolar protein sorting; multivalent adaptor protein; facilitates vesicle-mediated vacuolar protein sorting by ensuring high-fidelity vesicle docking and fusion, which are essential for targeting of vesicles to the endosome; required for vacuole inheritance	0	punctate	endosome	Same	0	0	0	0	0	0	2	0
YGL095C	VPS45	Protein of the Sec1p/Munc-18 family; essential for vacuolar protein sorting; required for the function of Pep12p and the early endosome/late Golgi SNARE Tlg2p; essential for fusion of Golgi-derived vesicles with the prevacuolar compartment	0	punctate	early Golgi,late Golgi	Same	0	0	2	2	0	2	0	NA
YBL050W	SEC17	Alpha-SNAP cochaperone; SNARE-complex adaptor for Sec18 (NSF) during the disassembly of postfusion cis-SNARE complexes; stimulates the ATPase activity of Sec18p; peripheral membrane protein required for vesicular transport between ER and Golgi, the 'priming' step in homotypic vacuole fusion, and autophagy; similar to mammalian alpha-SNAP	0	punctate,vacuole membrane	0	New	0	0	0	2	0	0	0	0
YBR290W	BSD2	Heavy metal ion homeostasis protein; facilitates trafficking of Smf1p and Smf2p metal transporters to vacuole where they are degraded; acts as an adaptor protein with Rsp5p in the regulated endocytosis of Smf1p and is itself ubiquitylated by Rsp5p; controls metal ion transport, prevents metal hyperaccumulation, functions in copper detoxification	0	punctate,vacuole	ER,vacuole	Different	0	0	0	0	0	0	2	2
YGL104C	VPS73	Mitochondrial protein; mutation affects vacuolar protein sorting; putative transporter; member of the sugar porter family; VPS73 has a paralog, YBR241C, that arose from the whole genome duplication	0	vacuole membrane,punctate	0	New	0	0	0	2	0	2	2	2
YHR123W	EPT1	sn-1,2-diacylglycerol ethanolamine- and cholinephosphotranferase; not essential for viability; EPT1 has a paralog, CPT1, that arose from the whole genome duplication	0	ER,punctate	punctate composite,Golgi	Same	0	2	0	1	0	0	0	0
YJL099W	CHS6	Member of the ChAPs (Chs5p-Arf1p-binding proteins) family; part of the exomer complex that mediates export of specific cargo proteins, including Chs3p, from the Golgi to the plasma membrane; primary component of the Chs5/6 complex that binds directly to membranes; CHS6 has a paralog, BCH2, that arose from the whole genome duplication	0	cytosol,punctate	late Golgi	Same	0	0	2	0	0	2	0	0
YLR417W	VPS36	Component of the ESCRT-II complex; contains the GLUE (GRAM Like Ubiquitin binding in EAP45) domain which is involved in interactions with ESCRT-I and ubiquitin-dependent sorting of proteins into the endosome; plays a role in the formation of mutant huntingtin (Htt) aggregates in yeast	0	punctate	cytoplasm	Different	0	0	0	0	0	0	2	NA
YMR163C	INP2	Peroxisome-specific receptor important for peroxisome inheritance; co-fractionates with peroxisome membranes and co-localizes with peroxisomes in vivo; physically interacts with the myosin V motor Myo2p; INP2 is not an essential gene	0	punctate	ambiguous,punctate composite,bud	Different	0	0	0	0	0	0	0	2
YMR197C	VTI1	Protein involved in cis-Golgi membrane traffic; v-SNARE that interacts with two t-SNARES, Sed5p and Pep12p; required for multiple vacuolar sorting pathways; human homolog VTI1A can complement yeast null mutant	0	vacuole membrane,punctate	0	New	Tail Anchored	0	0	0	0	0	1	1
YJL123C	MTC1	Protein of unknown function that may interact with ribosomes; green fluorescent protein (GFP)-fusion protein localizes to the cytoplasm and to COPI-coated vesicles (early Golgi); mtc1 is synthetically lethal with cdc13-1	0	punctate	cytoplasm,Golgi,early Golgi	Same	0	2	0	2	0	NA	NA	0
YKL179C	COY1	Golgi membrane protein with similarity to mammalian CASP; genetic interactions with GOS1 (encoding a Golgi snare protein) suggest a role in Golgi function	0	punctate	lipid particle	Same	0	2	0	2	0	0	0	0
YLR072W	LAM6	Sterol transporter that transfers sterols between membranes; may regulate and coordinate formation of contact sites between organelles; localizes to ER-mitochondrial contact sites in a Tom70p- and Tom71p-dependent manner; mitochondrial localization requires GRAM domain; also localizes to ER-vacuole contact sites, in a Vac8p-dependent manner; has GRAM and StART-like (VASt) domains; one of six StAR…	0	punctate,mitochondria	mitochondrion,punctate composite	Same	0	0	0	0	0	0	0	0
YKL135C	APL2	Beta-adaptin subunit of the clathrin-associated protein (AP-1) complex; binds clathrin; involved in clathrin-dependent Golgi protein sorting; protein abundance increases in response to DNA replication stress	0	cytosol,punctate	late Golgi	Same	0	0	1	0	0	2	0	0
YLR078C	BOS1	v-SNARE (vesicle specific SNAP receptor); localized to the endoplasmic reticulum membrane and necessary for vesicular transport from the ER to the Golgi; required for efficient nuclear fusion during mating	0	punctate	0	New	Tail Anchored	2	0	0	0	0	0	0
YBL069W	AST1	Lipid raft associated protein; interacts with the plasma membrane ATPase Pma1p and has a role in its targeting to the plasma membrane by influencing its incorporation into lipid rafts; sometimes classified in the medium-chain dehydrogenase/reductases (MDRs) superfamily; AST1 has a paralog, AST2, that arose from the whole genome duplication	0	punctate	cytoplasm,nucleus	Different	0	0	2	0	0	1	0	0
YIL004C	BET1	Type II membrane protein required for vesicular transport; required for vesicular transport between the endoplasmic reticulum and Golgi complex; v-SNARE with similarity to synaptobrevins	0	punctate	ambiguous	New	Tail Anchored	2	0	1	0	2	0	0
YBL089W	AVT5	Putative transporter; member of a family of seven S. cerevisiae genes (AVT1-7) related to vesicular GABA-glycine transporters; AVT5 has a paralog, AVT6, that arose from the whole genome duplication	0	punctate	0	New	0	0	2	0	0	1	0	0
YBL102W	SFT2	Tetra-spanning membrane protein found mostly in the late Golgi; non-essential; can suppress some sed5 alleles; may be part of the transport machinery, but precise function is unknown; similar to mammalian syntaxin 5	0	punctate	early Golgi	Same	0	0	0	2	0	2	0	0
YGR223C	HSV2	Phosphatidylinositol 3,5-bisphosphate-binding protein; plays a role in micronucleophagy; belongs to the PROPPIN family of proteins; predicted to fold as a seven-bladed beta-propeller; displays punctate cytoplasmic localization	0	punctate,vacuole membrane	0	New	0	0	0	0	0	0	1	2
YCL001W	RER1	Protein involved in retention of membrane proteins; including Sec12p, in the ER; localized to Golgi; functions as a retrieval receptor in returning membrane proteins to the ER	0	punctate	punctate composite	Different	0	1	0	2	0	0	0	0
YER031C	YPT31	Rab family GTPase; involved in the exocytic pathway; mediates intra-Golgi traffic or the budding of post-Golgi vesicles from the trans-Golgi; YPT31 has a paralog, YPT32, that arose from the whole genome duplication; localizes to the transitional and late Golgi	0	punctate	cytoplasm,nucleus	Different	Small GTPase	0	2	0	0	2	0	0
YDL195W	SEC31	Component of the Sec13p-Sec31p complex of the COPII vesicle coat; COPII coat is required for vesicle formation in ER to Golgi transport; mutant has increased aneuploidy tolerance	0	punctate	ER to Golgi	Same	0	0	0	0	2	0	0	0
YGL137W	SEC27	Essential beta'-coat protein of the COPI coatomer; involved in ER-to-Golgi and Golgi-to-ER transport; contains WD40 domains that mediate cargo selective interactions; 45% sequence identity to mammalian beta'-COP	0	punctate	Golgi,early Golgi	Same	0	2	0	1	0	0	0	0
YGL161C	YIP5	Protein that interacts with Rab GTPases; localized to late Golgi vesicles; computational analysis of large-scale protein-protein interaction data suggests a possible role in vesicle-mediated transport	0	punctate	cytoplasm	Different	0	NA	2	2	0	2	0	0
YDR351W	SBE2	Protein required for bud growth; involved in transport of cell wall components from the Golgi to the cell surface; SBE2 has a paralog, SBE22, that arose from the whole genome duplication	0	punctate	0	New	0	0	2	0	0	2	0	0
YIL048W	NEO1	Phospholipid translocase (flippase), role in phospholipid asymmetry of plasma membrane; involved in endocytosis, vacuolar biogenesis and Golgi to ER vesicle-mediated transport; localizes to endosomes and the Golgi apparatus	0	punctate	early Golgi	Same	0	0	2	2	0	2	2	NA
YJL183W	MNN11	Subunit of a Golgi mannosyltransferase complex; this complex also contains Anp1p, Mnn9p, Mnn10p, and Hoc1p, and mediates elongation of the polysaccharide mannan backbone; has homology to Mnn10p	0	ER,punctate	Golgi	Same	Palmitoylation	1	0	2	0	0	0	0
YMR231W	PEP5	Histone E3 ligase, component of CORVET membrane tethering complex; peripheral vacuolar membrane protein required for protein trafficking and vacuole biogenesis; interacts with Pep7p; involved in ubiquitylation and degradation of excess histones	0	punctate	endosome	Same	0	0	0	0	0	0	2	2
YMR237W	BCH1	Member of the ChAPs family (Chs5p-Arf1p-binding proteins); members include Bch1p, Bch2p, Bud7p, and Chs6p; ChAPs family proteins form the exomer complex with Chs5p to mediate export of specific cargo proteins from the Golgi to the plasma membrane; interacts selectively with the activated, GTP-bound form of Arf1p; may interact with ribosomes; protein abundance increases and forms cytoplasmic foci …	0	punctate	late Golgi	Same	0	0	1	0	0	1	0	0
YJL193W	0	Putative protein of unknown function; predicted to encode a triose phosphate transporter subfamily member based on phylogenetic analysis; similar to YOR307C/SLY41; deletion mutant has a respiratory growth defect	0	punctate	0	New	0	1	0	2	0	0	0	0
YJL204C	RCY1	F-box protein involved in recycling endocytosed proteins; involved in recycling plasma membrane proteins internalized by endocytosis; localized to sites of polarized growth; direct interaction with C-terminal cytoplasmic region of Drs2p plays an important role for Drs2p function in endocytic recycling pathway	0	bud	cytoplasm	Different	Farnesylation	0	1	0	0	2	0	0
YJL207C	LAA1	AP-1 accessory protein; colocalizes with clathrin to the late-Golgi apparatus; involved in TGN-endosome transport; physically interacts with AP-1; similar to the mammalian p200; may interact with ribosomes; YJL207C is a non-essential gene	0	punctate	late Golgi	Same	0	0	2	0	0	2	NA	0
YMR253C	0	Putative protein of unknown function; green fluorescent protein (GFP)-fusion protein localizes to the cytoplasm in a punctate pattern; YMR253C is not an essential gene	0	punctate	punctate composite,early Golgi	Same	0	0	2	2	0	2	0	0
YML037C	0	Putative protein of unknown function; has some characteristics of a transcriptional activator; may be a target of Dbf2p-Mob1p kinase; GFP-fusion protein co-localizes with clathrin-coated vesicles; YML037C is not an essential gene	0	punctate	late Golgi	Same	KKxx	NA	2	0	0	0	0	0
YDL226C	GCS1	ADP-ribosylation factor GTPase activating protein (ARF GAP); involved in ER-Golgi transport; required for prospore membrane formation; regulates phospholipase Spo14p; shares functional similarity with Glo3p; GCS1 has a paralog, SPS18, that arose from the whole genome duplication	0	cytosol,punctate	cytoplasm	Different	0	0	0	1	0	0	0	0
YGR247W	CPD1	Cyclic nucleotide phosphodiesterase; hydrolyzes ADP-ribose 1'', 2''-cyclic phosphate to ADP-ribose 1''-phosphate; may have a role in tRNA splicing; no detectable phenotype is conferred by null mutation or by overexpression; protein abundance increases in response to DNA replication stress	0	punctate	late Golgi	Same	0	0	1	0	0	1	0	0
YDR358W	GGA1	Golgi-localized protein with homology to gamma-adaptin; interacts with and regulates Arf1p and Arf2p in a GTP-dependent manner in order to facilitate traffic through the late Golgi; GGA1 has a paralog, GGA2, that arose from the whole genome duplication	0	cytosol,punctate	cytoplasm,late Golgi	Same	0	0	1	0	0	0	0	NA
YIL067C	0	Uncharacterized protein of unknown function	0	punctate	vacuole	Different	0	0	2	0	0	1	NA	NA
YDR367W	KEI1	Component of inositol phosphorylceramide (IPC) synthase; forms a complex with Aur1p and regulates its activity; required for IPC synthase complex localization to the Golgi; post-translationally processed by Kex2p; KEI1 is an essential gene	0	punctate	punctate composite,Golgi,early Golgi	Same	0	0	0	1	0	0	0	0
YGR261C	APL6	Beta3-like subunit of the yeast AP-3 complex; functions in transport of alkaline phosphatase to the vacuole via the alternate pathway; exists in both cytosolic and peripherally associated membrane-bound pools	0	cytosol,punctate	punctate composite,Golgi,early Golgi	Same	0	0	2	0	0	0	0	NA
YIL076W	SEC28	Epsilon-COP subunit of the coatomer; regulates retrograde Golgi-to-ER protein traffic; stabilizes Cop1p, the alpha-COP and the coatomer complex; non-essential for cell growth; protein abundance increases in response to DNA replication stress	0	punctate	Golgi,early Golgi	Same	0	2	0	1	0	0	NA	0
YBR002C	RER2	Forms the dehydrodolichyl diphosphate syntase (DDS) complex with NUS1; major enzyme of polyprenol synthesis in both the endoplasmic reticulum (ER) and in lipid droplets; participates in ER protein sorting; human ortholog DHDDS functionally complements the heat sensitive growth defect of a ts allele, and is associated with retinitis pigmentosa	0	ER,punctate	ER	Different	KKxx	0	0	0	2	0	0	0
YIL085C	KTR7	Putative mannosyltransferase involved in protein glycosylation; member of the KRE2/MNT1 mannosyltransferase family; KTR7 has a paralog, KTR5, that arose from the whole genome duplication	0	ER,punctate	0	New	0	2	0	2	0	0	NA	0
YGL167C	PMR1	High affinity Ca2+/Mn2+ P-type ATPase; required for Ca2+ and Mn2+ transport into Golgi; involved in Ca2+ dependent protein sorting, processing; D53A mutant (Mn2+ transporting) is rapamycin sensitive, Q783A mutant (Ca2+ transporting) is rapamycin resistant; Mn2+ transport into Golgi lumen required for rapamycin sensitivity; mutations in human homolog ATP2C1 cause acantholytic skin condition Hailey…	0	punctate	ER	Different	0	2	0	2	0	0	NA	0
YER122C	GLO3	ADP-ribosylation factor GTPase activating protein (ARF GAP); involved in ER-Golgi transport; shares functional similarity with Gcs1p	0	punctate	Golgi,early Golgi	Same	0	2	0	1	0	0	0	0
YDR384C	ATO3	Plasma membrane protein, putative ammonium transporter; regulation pattern suggests a possible role in export of ammonia from the cell; phosphorylated in mitochondria; member of the TC 9.B.33 YaaH family of putative transporters	0	cell periphery,punctate	cell periphery,vacuole	Different	0	0	0	0	0	0	2	0
YGL198W	YIP4	Protein that interacts with Rab GTPases; localized to late Golgi vesicles; computational analysis of large-scale protein-protein interaction data suggests a possible role in vesicle-mediated transport	0	punctate	0	New	0	0	2	2	0	2	0	0
YER125W	RSP5	E3 ubiquitin ligase of NEDD4 family; regulates many cellular processes including MVB sorting, heat shock response, transcription, endocytosis, ribosome stability; mutant tolerates aneuploidy; autoubiquitinates; ubiquitinates Sec23p, Sna3p; deubiquitinated by Ubp2p; regulated by SUMO ligase Siz1p, in turn regulates Siz1p SUMO ligase activity; required for efficient Golgi-to-ER trafficking in COPI …	0	punctate	0	New	0	0	1	0	0	2	0	0
YKR001C	VPS1	Dynamin-like GTPase required for vacuolar sorting; also involved in actin cytoskeleton organization, endocytosis, late Golgi-retention of some proteins, regulation of peroxisome biogenesis	0	cytosol,punctate	cytoplasm,punctate composite,endosome	Same	Small GTPase	0	0	0	0	0	2	0
YML071C	COG8	Component of the conserved oligomeric Golgi complex; a cytosolic tethering complex (Cog1p through Cog8p) that functions in protein trafficking to mediate fusion of transport vesicles to Golgi compartments	0	cytosol,punctate	punctate composite	Different	0	0	0	1	0	0	0	NA
YLR148W	PEP3	Component of CORVET membrane tethering complex; vacuolar peripheral membrane protein that promotes vesicular docking/fusion reactions in conjunction with SNARE proteins, required for vacuolar biogenesis	0	punctate	endosome	Same	0	0	0	0	0	0	1	2
YML077W	BET5	Core component of transport protein particle (TRAPP) complexes I-III; TRAPP complexes are related multimeric guanine nucleotide-exchange factors for the GTPase Ypt1p, regulating ER-Golgi traffic (TRAPPI), intra-Golgi traffic (TRAPPII), endosome-Golgi traffic (TRAPPII and III) and autophagy (TRAPPIII); human homology TRAPPC1 complements yeast null mutant	0	punctate	0	New	0	0	1	0	0	2	0	NA
YMR292W	GOT1	Homodimeric protein that is packaged into COPII vesicles; cycles between the ER and Golgi; involved in secretory transport but not directly required for aspects of transport assayed in vitro; may influence membrane composition	0	punctate	ER	Different	0	1	0	2	0	0	NA	0
YNR006W	VPS27	Endosomal protein that forms a complex with Hse1p; required for recycling Golgi proteins, forming lumenal membranes and sorting ubiquitinated proteins destined for degradation; has Ubiquitin Interaction Motifs which bind ubiquitin (Ubi4p)	0	cytosol,punctate	endosome	Same	0	0	0	0	0	0	NA	2
YML097C	VPS9	Guanine nucleotide exchange factor (GEF); involved in vesicle-mediated vacuolar transport, including Golgi-endosome trafficking and sorting through the multivesicular body (MVB); specifically stimulates the intrinsic guanine nucleotide exchange activity of Rab family members (Vps21p/Ypt52p/Ypt53p); partially redundant with GEF MUK1; required for localization of the CORVET complex to endosomes; si…	0	cytosol,punctate	cytoplasm	Different	0	0	0	0	0	0	2	0
YLR170C	APS1	Small subunit of the clathrin-associated adaptor complex AP-1; AP-1 is involved in protein sorting at the trans-Golgi network; homolog of the sigma subunit of the mammalian clathrin AP-1 complex	0	punctate	0	New	0	0	2	0	0	0	NA	0
YOR089C	VPS21	Endosomal Rab family GTPase; required for endocytic transport and sorting of vacuolar hydrolases; required for endosomal localization of the CORVET complex; required with YPT52 for MVB biogenesis and sorting; involved in autophagy and ionic stress tolerance; geranylgeranylation required for membrane association; protein abundance increases in response to DNA replication stress; mammalian Rab5 hom…	0	punctate	cytoplasm,nucleus	Different	Small GTPase	0	0	0	0	0	2	2
YML115C	VAN1	Component of the mannan polymerase I; complex contains Van1p and Mnn9p and is involved in the first steps of mannan synthesis; mutants are vanadate-resistant	0	punctate	vacuole,Golgi	Same	0	1	0	2	0	0	0	0
YPL100W	ATG21	Phosphoinositide binding protein; required for vesicle formation in the cytoplasm-to-vacuole targeting (Cvt) pathway; binds both phosphatidylinositol (3,5)-bisphosphate and phosphatidylinositol 3-phosphate; WD-40 repeat protein	0	vacuole membrane,punctate	ambiguous,endosome	Same	0	0	0	0	0	0	2	2
YDR027C	VPS54	Component of the GARP (Golgi-associated retrograde protein) complex; GARP is required for the recycling of proteins from endosomes to the late Golgi, and for mitosis after DNA damage induced checkpoint arrest; potentially phosphorylated by Cdc28p; members of the GARP complex are Vps51p-Vps52p-Vps53p-Vps54p	0	punctate	punctate composite,early Golgi	Same	0	0	2	2	0	2	0	NA
YDR407C	TRS120	Component of transport protein particle (TRAPP) complex II; TRAPPII is a multimeric guanine nucleotide-exchange factor for the GTPase Ypt1p, regulating intra-Golgi and endosome-Golgi traffic	0	punctate	late Golgi	Same	0	0	1	0	0	2	0	0
YGR284C	ERV29	Protein localized to COPII-coated vesicles; involved in vesicle formation and incorporation of specific secretory cargo; protein abundance increases in response to DNA replication stress	0	ER,punctate	ER	Different	KxKxx	0	0	0	2	0	0	0
YHL002W	HSE1	Subunit of the endosomal Vps27p-Hse1p complex; complex is required for sorting of ubiquitinated membrane proteins into intralumenal vesicles prior to vacuolar degradation, as well as for recycling of Golgi proteins and formation of lumenal membranes	0	punctate	endosome	Same	0	0	0	0	0	0	NA	2
YIL109C	SEC24	Component of the Sec23p-Sec24p heterodimer of the COPII vesicle coat; required for cargo selection during vesicle formation in ER to Golgi transport; homologous to Sfb3p; SEC24 has a paralog, SFB2, that arose from the whole genome duplication	0	punctate,vacuole membrane	ER to Golgi	Same	0	0	0	0	2	0	NA	0
YGL206C	CHC1	Clathrin heavy chain; subunit of the major coat protein involved in intracellular protein transport and endocytosis; the clathrin triskelion is a trimeric molecule composed of three heavy chains that radiate from a vertex and three light chains which bind noncovalently near the vertex of the triskelion; the light chain (CLC1) is thought to regulate function	0	punctate	late Golgi	Same	0	0	1	0	0	2	0	0
YKR014C	YPT52	Endosomal Rab family GTPase; required for vacuolar protein sorting, endocytosis and multivesicular body (MVB) biogenesis and sorting; required for localization of the CORVET complex to endosomes; involved in autophagy and ionic stress tolerance; similar to Vps21p and Ypt53p; mammalian Rab5 homolog; protein abundance increases in response to DNA replication stress	0	vacuole membrane,punctate	cytoplasm,nucleus	Different	Small GTPase	0	0	0	0	0	2	0
YKR020W	VPS51	Component of the GARP (Golgi-associated retrograde protein) complex; GARP is required for the recycling of proteins from endosomes to the late Golgi, and for mitosis after DNA damage induced checkpoint arrest; links the (VFT/GARP) complex to the SNARE Tlg1p; members of the GARP complex are Vps51p-Vps52p-Vps53p-Vps54p	0	cytosol,punctate	punctate composite	Different	0	0	0	2	0	0	0	NA
YKR027W	BCH2	Member of the ChAPs (Chs5p-Arf1p-binding proteins) family; part of the exomer complex with Chs5p to mediate export of specific cargo proteins, including Chs3p, from the Golgi to the plasma membrane; BCH2 has a paralog, CHS6, that arose from the whole genome duplication	0	punctate	late Golgi	Same	0	0	1	0	0	1	0	0
YKR030W	GMH1	Golgi membrane protein of unknown function; interacts with Gea1p and Gea2p; required for localization of Gea2p; computational analysis suggests a possible role in either cell wall synthesis or protein-vacuolar targeting	0	punctate	0	New	0	2	0	2	0	0	0	0
YNL029C	KTR5	Putative mannosyltransferase involved in protein glycosylation; member of the KRE2/MNT1 mannosyltransferase family; KTR5 has a paralog, KTR7, that arose from the whole genome duplication	0	ER,punctate	0	New	0	2	0	2	0	0	0	0
YNL041C	COG6	Component of the conserved oligomeric Golgi complex; a cytosolic tethering complex (Cog1p through Cog8p) that functions in protein trafficking to mediate fusion of transport vesicles to Golgi compartments	0	punctate	Golgi	Same	0	2	0	2	0	0	0	0
YJR031C	GEA1	Guanine nucleotide exchange factor for ADP ribosylation factors (ARFs); involved in vesicular transport between the Golgi and ER, Golgi organization, and actin cytoskeleton organization; GEA1 has a paralog, GEA2, that arose from the whole genome duplication	0	punctate,bud	Golgi	Same	0	2	0	2	0	0	0	0
YOR115C	TRS33	Core component of transport protein particle (TRAPP) complexes I-III; TRAPP complexes are related multimeric guanine nucleotide-exchange factor for the GTPase Ypt1p, regulating ER-Golgi traffic (TRAPPI), intra-Golgi traffic (TRAPPII), endosome-Golgi traffic (TRAPPII and III) and autophagy (TRAPPIII)	0	cytosol,punctate	punctate composite	Different	0	0	1	0	0	0	0	0
YJR040W	GEF1	Voltage-gated chloride channel; localized to the golgi, the endosomal system, and plasma membrane; involved in cation homeostasis; highly homologous to vertebrate voltage-gated chloride channels; modulates TBSV model (+) RNA virus replication by regulating copper metabolism	0	punctate	0	New	0	0	2	0	0	2	0	0
YLR208W	SEC13	Structural component of 3 complexes; subunit of the Nup84p nuclear pore subcomplex that contributes to nucleocytoplasmic transport and NPC biogenesis; subunit of the COPII vesicle coat required for ER-to-Golgi transport; subunit of SEACAT, a subcomplex of the coatomer-related, vacuolar-associated SEA complex, that inhibits the TORC1 inhibitory role of SEACIT (Iml1p-Npr2p-Npr3p), a GAP for Gtr1p, …	0	cell periphery,punctate	ER to Golgi	Same	0	0	0	0	2	0	0	NA
YPL176C	TRE1	Transferrin receptor-like protein; plasma membrane protein that binds Bsd2p and regulates ubiquitylation and vacuolar degradation of the metal transporter Smf1p; functionally redundant with Tre2p; TRE1 has a paralog, TRE2, that arose from the whole genome duplication	0	punctate,vacuole	0	New	0	0	0	0	0	0	2	0
YNL049C	SFB2	Component of the Sec23p-Sfb2p heterodimer of the COPII vesicle coat; required for cargo selection during vesicle formation in ER to Golgi transport; homologous to Sfb3p; SFB2 has a paralog, SEC24, that arose from the whole genome duplication	1	punctate	ER to Golgi	Same	0	0	0	0	2	0	0	0
YOL018C	TLG2	Syntaxin-like t-SNARE; forms a complex with Tlg1p and Vti1p and mediates fusion of endosome-derived vesicles with the late Golgi; required along with VPS45 for an early step of the constitutive CVT pathway; interactions with Vps45 prevents Tlg2p degradation, and facilitates t-SNARE complex formation; homologous to mammalian SNARE protein syntaxin 16 (Sx16)	1	punctate	0	New	Palmitoylation	0	2	0	0	2	0	0
YGR014W	MSB2	Mucin family member involved in various signaling pathways; functions as osmosensor in the Sho1p-mediated HOG pathway; functions in Cdc42p- and MAP kinase-dependent filamentous growth signaling pathway; processed into secreted and cell-associated forms by aspartyl protease Yps1p; potential Cdc28p substrate	1	punctate,,	vacuole	Different	0	2	0	2	0	0	0	0
YBR187W	GDT1	Calcium transporter localized to the cis- and medial-Golgi apparatus; required for protein glycosylation; GFP-fusion protein localizes to the vacuole; TMEM165, a human gene which causes Congenital Disorders of Glycosylation is orthologous and functionally complements the null allele; expression pattern and physical interactions suggest a possible role in ribosome biogenesis; expression reduced in…	1	punctate,,	vacuole	Different	0	2	0	2	0	0	2	0
YKL077W	0	Putative protein of unknown function; green fluorescent protein (GFP)-fusion protein localizes to the vacuole	1	ER,punctate,	vacuole	Different	0	2	0	2	0	0	0	0
YPL195W	APL5	Delta adaptin-like subunit of the clathrin associated protein complex; functions in transport of alkaline phosphatase to the vacuole via the alternate pathway; suppressor of loss of casein kinase 1 function; the clathrin associated protein complex is also known as AP-3	1	punctate	early Golgi	Same	0	0	0	NA	0	2	0	0
YNL237W	YTP1	Probable type-III integral membrane protein of unknown function; has regions of similarity to mitochondrial electron transport proteins	1	punctate,,	0	New	0	0	2	2	0	2	0	0
YKR044W	UIP5	Protein of unknown function that interacts with Ulp1p; a Ubl (ubiquitin-like protein)-specific protease for Smt3p protein conjugates	1	vacuole,punctate,	cytoplasm	Different	0	0	0	2	0	0	2	0
YOR216C	RUD3	Golgi matrix protein; involved in the structural organization of the cis-Golgi; interacts genetically with COG3 and USO1	1	punctate	punctate composite,Golgi	Same	0	2	0	2	0	0	0	0
YHL017W	0	Putative protein of unknown function; green fluorescent protein (GFP)-fusion protein co-localizes with clathrin-coated vesicles; YHL017W has a paralog, PTM1, that arose from the whole genome duplication	1	punctate,,	late Golgi	Same	0	0	2	2	0	2	2	0
YOR219C	STE13	Dipeptidyl aminopeptidase; Golgi integral membrane protein that cleaves on the carboxyl side of repeating -X-Ala- sequences, required for maturation of alpha factor, transcription is induced by a-factor	1	punctate	0	New	0	0	0	NA	0	1	0	0
YCR069W	CPR4	Peptidyl-prolyl cis-trans isomerase (cyclophilin); catalyzes the cis-trans isomerization of peptide bonds N-terminal to proline residues; has a potential role in the secretory pathway; CPR4 has a paralog, CPR8, that arose from the whole genome duplication	1	ER,vacuole,punctate	vacuole	Same	0	0	0	0	0	0	2	2
YPL206C	PGC1	Phosphatidylglycerol phospholipase C; regulates phosphatidylglycerol (PG) accumulation via a phospholipase C-type degradation mechanism; PG levels affect mitochondrial function; contains glycerophosphodiester phosphodiesterase motifs	1	punctate	punctate composite	Same	Tail Anchored	0	0	0	0	0	0	0
YNR028W	CPR8	Peptidyl-prolyl cis-trans isomerase (cyclophilin); catalyzes the cis-trans isomerization of peptide bonds N-terminal to proline residues; potential role in the secretory pathway; CPR8 has a paralog, CPR4, that arose from the whole genome duplication	1	vacuole membrane,punctate,	vacuole	Different	0	0	0	0	0	0	2	0
YPL236C	ENV7	Vacuolar membrane protein kinase; negatively regulates membrane fusion; associates with vacuolar membrane through palmitoylation of one or more cysteines in consensus sequence; vacuolar membrane association is essential to its kinase activity; mutant shows defect in CPY processing; ortholog of human serine/threonine kinase 16 (STK16)	1	punctate,vacuole membrane	vacuolar membrane	Different	Palmitoylation	0	2	2	0	2	2	2
YLR083C	EMP70	Protein with a role in cellular adhesion and filamentous growth; also endosome-to-vacuole sorting; similar to Tmn3p; member of Transmembrane Nine family of proteins with 9 transmembrane segments; EMP70 has a paralog, TMN2, that arose from the whole genome duplication	1	punctate,,	vacuole	Different	0	0	0	2	0	2	2	0
YNL115C	0	Putative protein of unknown function; green fluorescent protein (GFP)-fusion protein localizes to mitochondria; YNL115C is not an essential gene	1	vacuole membrane,punctate	vacuole	Different	0	0	0	0	0	0	0	2
YHR132C	ECM14	Putative metalloprotease with similarity to zinc carboxypeptidases; required for normal cell wall assembly	1	ER,punctate,vacuole	vacuole	Different	0	0	0	0	0	0	2	2
YDR107C	TMN2	Protein with a role in cellular adhesion and filamentous growth; similar to Tmn3p; member of the evolutionarily conserved Transmembrane Nine family of proteins with nine membrane-spanning segments; TMN2 has a paralog, EMP70, that arose from the whole genome duplication	1	punctate,,	0	New	0	2	0	1	0	0	2	0
YOL161C	PAU20	Protein of unknown function; member of the seripauperin multigene family encoded mainly in subtelomeric regions; SWAT-GFP and mCherry fusion proteins localize to the vacuole; expression induced by low temperature and also by anaerobic conditions; induced during alcoholic fermentation	1	punctate,vacuole,	0	New	0	0	2	2	0	2	0	0
YLR250W	SSP120	Protein of unknown function; green fluorescent protein (GFP)-fusion protein localizes to the cytoplasm in a punctate pattern	1	punctate,vacuole,	punctate composite,Golgi,early Golgi	Same	0	2	0	2	0	0	0	0
YDR382W	RPP2B	Ribosomal protein P2 beta; a component of the ribosomal stalk, which is involved in the interaction between translational elongation factors and the ribosome; free (non-ribosomal) P2 stimulates the phosphorylation of the eIF2 alpha subunit (Sui2p) by Gcn2p; regulates the accumulation of P1 (Rpp1Ap and Rpp1Bp) in the cytoplasm	1	punctate,vacuole,	cytoplasm	Different	0	0	0	0	0	0	2	2
YPL246C	RBD2	Possible rhomboid protease; has similarity to eukaryotic rhomboid proteases including Pcp1p	1	punctate	Golgi,early Golgi	Same	0	0	0	2	0	2	0	0
YIL005W	EPS1	ER protein with chaperone and co-chaperone activity; involved in retention of resident ER proteins; has a role in recognizing proteins targeted for ER-associated degradation (ERAD), member of the protein disulfide isomerase family	1	punctate,,	vacuole	Different	0	2	0	2	0	0	0	0
YPL259C	APM1	Mu1-like medium subunit of the AP-1 complex; binds clathrin; involved in clathrin-dependent Golgi protein sorting; the AP-1 complex is the clathrin-associated protein complex	1	punctate	late Golgi	Same	0	0	1	0	0	2	0	0
YOR016C	ERP4	Member of the p24 family involved in ER to Golgi transport; similar to Emp24p and Erv25p; ERP4 has a paralog, ERP2, that arose from the whole genome duplication	1	ER,punctate,	ER	Different	0	2	0	0	2	0	0	0
YPL264C	0	Putative membrane protein of unknown function; physically interacts with Hsp82p; YPL264C is not an essential gene	1	punctate	0	New	0	0	2	0	0	2	0	0
YOR292C	0	Putative protein of unknown function; green fluorescent protein (GFP)-fusion protein localizes to the vacuole; YOR292C is not an essential gene	1	punctate	vacuole	Different	0	0	0	0	0	0	0	2
YML012W	ERV25	Member of the p24 family involved in ER to Golgi transport; role in misfolded protein quality control; forms a heterotrimeric complex with Erp1, Erp2p, and Emp24,	1	punctate,vacuole,	ER	Different	0	0	0	0	0	0	2	2
YIL173W	VTH1	Putative membrane glycoprotein; has strong similarity to Vth2p and Pep1p/Vps10p; may be involved in vacuolar protein sorting	1	vacuole,punctate,	endosome	Same	0	0	0	0	0	0	1	2
YPR026W	ATH1	Acid trehalase required for utilization of extracellular trehalose; involved in intracellular trehalose degradation during growth recovery after saline stress	1	punctate	0	New	0	0	0	0	0	2	0	0
YNL149C	PGA2	Essential protein required for maturation of Gas1p and Pho8p; involved in protein trafficking; GFP-fusion protein localizes to the ER and YFP-fusion protein to the nuclear envelope-ER network; null mutants have a cell separation defect	1	ER,punctate	ER	Different	0	0	0	0	0	0	0	0
YMR147W	0	Putative protein of unknown function; SWAT-GFP and mCherry fusion proteins localize to the cell periphery	1	cell periphery,punctate,	0	New	0	0	0	0	0	0	0	0
YOR384W	FRE5	Putative ferric reductase with similarity to Fre2p; expression induced by low iron levels; the authentic, non-tagged protein is detected in highly purified mitochondria in high-throughput studies	1	punctate,,	0	New	0	0	0	2	0	2	0	0
YOL083W	ATG34	Receptor protein involved in selective autophagy during starvation; specifically involved in the transport of cargo protein alpha-mannosidase (Ams1p); Atg19p paralog	1	cytosol,punctate	0	Same	0	0	0	0	0	0	0	2
YJL037W	IRC18	Protein involved in outer spore wall assembly; possible role in assembly of the dityrosine layer; similar to adjacent ORF, LOH1; irc18 loh1 double mutant exhibits reduced dityrosine fluorescence relative to single mutants; SWAT-GFP fusion protein localizes to the ER and vacuole, while mCherry fusion localizes to the vacuole; expression induced in respiratory-deficient cells and carbon-limited che…	1	ER,punctate,vacuole	0	New	0	0	0	0	0	0	2	0
YFL048C	EMP47	Integral membrane component of ER-derived COPII-coated vesicles; functionS in ER to Golgi transport; EMP47 has a paralog, EMP46, that arose from the whole genome duplication	1	punctate,,	vacuolar membrane	Different	KxKxx	2	0	2	0	2	0	0
YOL101C	IZH4	Membrane protein involved in zinc ion homeostasis; member of the four-protein IZH family; expression induced by fatty acids and altered zinc levels; deletion reduces sensitivity to excess zinc; possible role in sterol metabolism; protein increases in abundance and relocalizes from nucleus to ER upon DNA replication stress; IZH4 has a paralog, IZH1, that arose from the whole genome duplication	1	punctate,vacuole	ER	Different	0	0	0	0	0	0	2	2
YOL107W	0	Putative protein of unknown function; green fluorescent protein (GFP)-fusion protein localizes to the cytoplasm and colocalizes in a punctate pattern with the early golgi/COPI vesicles; YOL107W is not an essential protein	1	punctate	Golgi,early Golgi	Same	0	0	0	2	0	0	0	0
YOR299W	BUD7	Member of the ChAPs family (Chs5p-Arf1p-binding proteins); members include Bch1p, Bch2p, Bud7p, and Chs6p; ChAPs family proteins form the exomer complex with Chs5p to mediate export of specific cargo proteins, including Chs3p, from the Golgi to the plasma membrane; BUD7 has a paralog, BCH1, that arose from the whole genome duplication	1	punctate	late Golgi	Same	0	0	2	2	0	2	0	0
YPR037C	ERV2	Flavin-linked sulfhydryl oxidase localized to the ER lumen; involved in disulfide bond formation within the endoplasmic reticulum (ER)	1	punctate,vacuole,vacuole membrane	vacuole	Same	0	0	0	0	0	0	2	2
YOR321W	PMT3	Protein O-mannosyltransferase; transfers mannose residues from dolichyl phosphate-D-mannose to protein serine/threonine residues; acts in a complex with Pmt5p, can instead interact with Pmt1p in some conditions; antifungal drug target; PMT3 has a paralog, PMT2, that arose from the whole genome duplication	1	ER,punctate	ER	Different	0	0	0	2	0	0	2	0
YOR327C	SNC2	Vesicle membrane receptor protein (v-SNARE); involved in the fusion between Golgi-derived secretory vesicles with the plasma membrane; Snc2p levels regulated by Vps45p; member of the synaptobrevin/VAMP family of R-type v-SNARE proteins; SNC2 has a paralog, SNC1, that arose from the whole genome duplication	1	cell periphery,punctate,bud	vacuole	Different	Palmitoylation	0	1	0	0	1	0	0
YNL181W	0	Putative oxidoreductase; required for cell viability	1	ER,punctate	ER	Different	0	0	0	0	2	0	0	0
YPR105C	COG4	Essential component of the conserved oligomeric Golgi complex; a cytosolic tethering complex (Cog1p through Cog8p) that functions in protein trafficking to mediate fusion of transport vesicles to Golgi compartments	1	cytosol,punctate	early Golgi	Same	0	2	0	2	0	0	0	0
YNL243W	SLA2	Adaptor protein that links actin to clathrin and endocytosis; involved in membrane cytoskeleton assembly and cell polarization; present in the actin cortical patch of the emerging bud tip; dimer in vivo	1	punctate,bud neck	punctate composite	Different	0	0	0	0	0	0	2	0
YNL263C	YIF1	Integral membrane protein; required for the fusion of ER-derived COPII transport vesicles with the Golgi; interacts with Yip1p and Yos1p; localizes to the Golgi, the ER, and COPII vesicles; homolog of human YIPF3	1	punctate	0	New	0	2	0	1	0	0	0	0
YOR034C	AKR2	Ankyrin repeat-containing protein; member of a family of putative palmitoyltransferases containing an Asp-His-His-Cys-cysteine rich (DHHC-CRD) domain; possibly involved in constitutive endocytosis of Ste3p; AKR2 has a paralog, AKR1, that arose from the whole genome duplication	1	punctate,vacuole	ambiguous	Different	0	0	0	0	0	0	1	2
YOR036W	PEP12	Target membrane receptor (t-SNARE); for vesicular intermediates traveling between the Golgi apparatus and the vacuole; controls entry of biosynthetic, endocytic, and retrograde traffic into the prevacuolar compartment; syntaxin	1	punctate,vacuole membrane	0	New	Tail Anchored	0	0	0	0	0	2	2
YPL010W	RET3	Zeta subunit of the coatomer complex (COPI); COPI coats Golgi-derived transport vesicles; involved in retrograde transport between Golgi and ER	1	punctate	punctate composite	Same	0	0	0	1	0	0	0	0
YPL045W	VPS16	Subunit of the HOPS and the CORVET complexes; part of the Class C Vps complex essential for membrane docking and fusion at Golgi-to-endosome and endosome-to-vacuole protein transport stages	1	punctate	vacuolar membrane	Different	0	0	0	0	0	0	1	2
YPL050C	MNN9	Subunit of Golgi mannosyltransferase complex; this complex mediates elongation of the polysaccharide mannan backbone; forms a separate complex with Van1p that is also involved in backbone elongation; this complex also contains Anp1p, Mnn10p, Mnn11p, and Hoc1p	1	ER,punctate	Golgi	Same	0	1	0	0	0	0	0	0
YNL287W	SEC21	Gamma subunit of coatomer; coatomer is a heptameric protein complex that together with Arf1p forms the COPI coat; involved in ER to Golgi transport of selective cargo	1	punctate	Golgi,early Golgi	Same	0	0	0	1	0	2	0	0
YOR070C	GYP1	Cis-golgi GTPase-activating protein (GAP) for yeast Rabs; the Rab family members are Ypt1p (in vivo) and for Ypt1p, Sec4p, Ypt7p, and Ypt51p (in vitro); involved in vesicle docking and fusion	1	punctate	cytoplasm,punctate composite	Different	0	0	1	0	0	1	0	0
YNL297C	MON2	Protein with a role in endocytosis and vacuole integrity; peripheral membrane protein; interacts with and negatively regulates Arl1p; localizes to the endosome; member of the Sec7p family of proteins	1	cytosol,punctate	punctate composite,early Golgi	Same	0	0	0	1	0	2	0	0
YPR159W	KRE6	Type II integral membrane protein; required for beta-1,6 glucan biosynthesis; putative beta-glucan synthase; localizes to ER, plasma membrane, sites of polarized growth and secretory vesicles; functionally redundant with Skn1p; KRE6 has a paralog, SKN1, that arose from the whole genome duplication	1	punctate,bud neck	vacuole	Different	0	0	2	0	0	2	0	0
YPR173C	VPS4	AAA-ATPase involved in multivesicular body (MVB) protein sorting; ATP-bound Vps4p localizes to endosomes and catalyzes ESCRT-III disassembly and membrane release; ATPase activity is activated by Vta1p; regulates cellular sterol metabolism	1	punctate	endosome	Same	0	0	0	0	0	0	2	0
YPL085W	SEC16	COPII vesicle coat protein required for ER transport vesicle budding; essential factor in endoplasmic reticulum exit site (ERES) formation, as well as in COPII-mediated ER-to-Golgi traffic; bound to periphery of ER membranes and may act to stabilize initial COPII complexes; interacts with Sec23p, Sec24p and Sec31p	1	punctate	ER to Golgi	Same	0	0	0	0	1	0	0	0
YPR201W	ARR3	Plasma membrane metalloid/H+ antiporter; member of bile/arsenite/riboflavin transporter (BART) superfamily; transports arsenite and antimonite; required for resistance to arsenic compounds; transcription is activated by Arr1p in the presence of arsenite	1	punctate,vacuole	0	New	0	0	2	0	0	2	2	0
YAL007C	ERP2	Member of the p24 family involved in ER to Golgi transport; similar to Emp24p and Erv25p; role in misfolded protein quality control; forms a heterotrimeric complex with Erp1p, Emp24p, and Erv25p; localized to COPII-coated vesicles; ERP2 has a paralog, ERP4, that arose from the whole genome duplication	1	ER,punctate,	ER	Different	0	0	0	2	0	0	0	0
YBL017C	PEP1	Type I transmembrane sorting receptor for multiple vacuolar hydrolases; cycles between the late-Golgi and prevacuolar endosome-like compartments	1	vacuole,punctate,	punctate composite,endosome	Same	0	0	0	0	0	0	2	2
YGL200C	EMP24	Component of the p24 complex; role in misfolded protein quality control; binds to GPI anchor proteins and mediates their efficient transport from the ER to the Golgi; integral membrane protein that associates with endoplasmic reticulum-derived COPII-coated vesicles	1	ER,punctate,	punctate composite	Different	0	0	0	0	0	0	2	0
YJL222W	VTH2	Putative membrane glycoprotein; has strong similarity to Vth1p and Pep1p/Vps10p; may be involved in vacuolar protein sorting	1	ER,punctate,vacuole	ambiguous	New	0	0	0	0	0	0	2	0
YJR075W	HOC1	Alpha-1,6-mannosyltransferase; involved in cell wall mannan biosynthesis; subunit of a Golgi-localized complex that also contains Anp1p, Mnn9p, Mnn11p, and Mnn10p; identified as a suppressor of a cell lysis sensitive pkc1-371 allele	1	punctate,,	Golgi	Same	0	0	0	0	0	0	1	2
YKL039W	PTM1	Protein of unknown function; copurifies with late Golgi vesicles containing the v-SNARE Tlg2p; PTM1 has a paralog, YHL017W, that arose from the whole genome duplication	1	punctate,,	0	New	0	0	2	0	0	2	2	0
